# Supplementary material for: Synchrotron-Radiation-Based Fourier Transform Infrared Microspectroscopy as a Tool for the Differentiation between Staphylococcal Small Colony Variants
Source: Antibiotics (Basel). 2022 Nov 11;11(11):1607. doi: 10.3390/antibiotics11111607 (PMC9686486; doi:10.3390/antibiotics11111607)
Supplement: Supplementary file 1 [file antibiotics-11-01607-s001.zip]

Archive with 1 entries (1 files):
- antibiotics-1955503-supplementary.pdf
